# Supplementary material for: Biochemical, Ameliorative and Cytotoxic Effects of Newly Synthesized Curcumin Microemulsions: Evidence from In Vitro and In Vivo Studies
Source: Nanomaterials (Basel). 2021 Mar 23;11(3):817. doi: 10.3390/nano11030817 (PMC8004644; doi:10.3390/nano11030817)
Supplement: Supplementary file 1 [file nanomaterials-11-00817-s001.zip]

Archive with 4 entries (3 files):
- Supplementary material/
- Supplementary material/Invitro certificate.pdf
- Supplementary material/Invivo certificate.pdf
- Supplementary material/Supplementary information.docx
